# Supplementary material for: Prescribing of Antidiabetic Medicines before, during and after Pregnancy: A Study in Seven European Regions
Source: PLoS One. 2016 May 18;11(5):e0155737. doi: 10.1371/journal.pone.0155737 (PMC4871589; doi:10.1371/journal.pone.0155737)
Supplement: S1 File — (XLSX) [file pone.0155737.s003.xlsx]

## Sheet: Table 1
Table 1
Region	Total number of pregnancies	Number of pregnancies where the woman received a prescription for an insulin during -			Number of pregnancies where the woman received a prescription for an oral antidiabetic medicine during -
		Year before pregnancy	During pregnancy	Year after pregnancy	Year before pregnancy	During pregnancy	Year after pregnancy
United Kingdom	182920	803	1842	828	1381	1109	655
Norway	301833	1358	2659	1586	2250	1168	899
Emilia Romagna	46445	133	446	170	223	129	158
Netherlands	14607	55	161	56	43	20	21
Tuscany	157916	431	3503	496	988	633	574
Wales	58106	215	413	247	562	401	256
Denmark	320846	1200	1914	1322	3899	2279	1392

## Sheet: Figures 1a and 1b
Figure 1a
Region	Total number of pregnancies	Number of pregnancies where the woman received a prescription for an insulin during -
		Pre4	Pre3	Pre2	Pre1	Tri1	Tri2	Tri3	Post1	Post2	Post3	Post4
United Kingdom	182920	676	669	682	681	823	1098	1734	690	692	707	727
Norway	301833	958	952	968	958	1254	1613	2292	963	1008	1049	1115
Emilia Romagna	46445	95	98	92	99	157	268	369	126	112	118	120
Netherlands	14607	42	45	39	45	51	65	155	40	40	43	46
Tuscany	157916	384	372	377	372	659	1225	3469	454	395	409	447
Wales	58106	169	178	187	196	224	274	371	198	201	209	207
Denmark	320846	1030	1010	1022	1032	1205	1427	1740	964	1061	1103	1157
Figure 1b
Region	Total number of pregnancies	Number of pregnancies where the woman received a prescription for an oral antidiabetic during -
		Pre4	Pre3	Pre2	Pre1	Tri1	Tri2	Tri3	Post1	Post2	Post3	Post4
United Kingdom	182920	633	689	821	978	770	250	421	314	396	486	565
Norway	301833	770	948	1184	1486	1004	266	225	198	295	395	536
Emilia Romagna	46445	102	93	131	137	111	13	16	42	66	87	107
Netherlands	14607	19	21	21	26	19	3	5	6	11	13	14
Tuscany	157916	369	413	472	583	490	206	142	167	222	249	290
Wales	58106	246	280	336	410	355	60	77	106	144	153	167
Denmark	320846	1382	1730	2300	2969	2249	126	35	271	515	787	964

## Sheet: Figure 2
Figure 2
Denmark	Number of pregnancies where the woman received a prescription during the first trimester
	2004	2005	2006	2007	2008	2009
Antidiabetic medicine	401	563	739	752	746	182
Insulin	213	215	244	227	242	64
Oral antidiabetic medicine	196	360	515	538	516	124
Total denominator	61885	62149	61362	61991	60028	13431
Norway	Number of pregnancies where the woman received a prescription during the first trimester
	2004	2005	2006	2007	2008	2009
Antidiabetic medicine	NA	371	409	446	435	427
Insulin	NA	225	229	245	255	256
Oral antidiabetic medicine	NA	161	193	220	208	192
Total denominator	NA	56088	56161	57771	59477	59301
United Kingdom	Number of pregnancies where the woman received a prescription during the first trimester
	2004	2005	2006	2007	2008	2009
Antidiabetic medicine	188	211	227	277	264	253
Insulin	124	121	133	161	125	128
Oral antidiabetic medicine	78	97	109	135	155	146
Total denominator	27994	28972	29164	30036	30064	29692
Wales	Number of pregnancies where the woman received a prescription during the first trimester
	2004	2005	2006	2007	2008	2009
Antidiabetic medicine	64	75	81	94	110	103
Insulin	36	33	31	32	43	43
Oral antidiabetic medicine	35	44	57	68	80	69
Total denominator	9210	9411	9626	10145	9780	9502
Tuscany	Number of pregnancies where the woman received a prescription during the first trimester
	2004	2005	2006	2007	2008	2009
Antidiabetic medicine	84	108	129	144	156	196
Insulin	51	55	60	71	74	89
Oral antidiabetic medicine	35	57	75	81	90	117
Total denominator	24732	24741	25524	25746	25026	25480
Emilia Romagna	Number of pregnancies where the woman received a prescription during the first trimester
	2004	2005	2006	2007	2008	2009
Antidiabetic medicine	NA	NA	NA	NA	144	136
Insulin	NA	NA	NA	NA	76	69
Oral antidiabetic medicine	NA	NA	NA	NA	53	55
Total denominator	12210	21184	25054	26463	24640	17230
The Netherlands	Number of pregnancies where the woman received a prescription during the first trimester
	2004	2005	2006	2007	2008	2009
Antidiabetic medicine	7	13	12	16	11	9
Insulin	5	10	9	13	7	7
Oral antidiabetic medicine	2	3	3	3	5	2
Total denominator	2785	2476	2330	2337	2243	2030

## Sheet: Figure 3
Figure 3
Denmark	Number of pregnancies where the woman received a prescription during pregnancy
	2004	2005	2006	2007	2008	2009
Human insulin	332	300	332	306	217	53
Analgue insulin	81	103	164	194	334	90
Human and analogue	72	82	129	126	138	35
Total denominator	61885	62149	61362	61991	60028	13431
Norway	Number of pregnancies where the woman received a prescription during pregnancy
	2004	2005	2006	2007	2008	2009
Human insulin	NA	331	312	323	322	323
Analgue insulin	NA	376	396	448	505	480
Human and analogue	NA	264	269	270	267	252
Total denominator	NA	56088	56161	57771	59477	59301
United Kingdom	Number of pregnancies where the woman received a prescription during pregnancy
	2004	2005	2006	2007	2008	2009
Human insulin	152	129	129	114	82	94
Analgue insulin	178	223	250	312	300	291
Human and analogue	94	90	84	88	68	79
Total denominator	27994	28972	29164	30036	30064	29692
Wales	Number of pregnancies where the woman received a prescription during pregnancy
	2004	2005	2006	2007	2008	2009
Human insulin	30	21	20	11	16	18
Analgue insulin	39	49	52	63	70	76
Human and analogue	11	9	9	6	10	11
Total denominator	9210	9411	9626	10145	9780	9502
Tuscany	Number of pregnancies where the woman received a prescription during pregnancy
	2004	2005	2006	2007	2008	2009
Human insulin	271	283	302	234	107	97
Analgue insulin	244	318	451	509	494	621
Human and analogue	5	23	14	7	6	8
Total denominator	24732	24741	25524	25746	25026	25480
Emilia Romagna	Number of pregnancies where the woman received a prescription during pregnancy
	2004	2005	2006	2007	2008	2009
Human insulin	NA	NA	NA	NA	85	55
Analgue insulin	NA	NA	NA	NA	181	167
Human and analogue	NA	NA	NA	NA	38	35
Total denominator	12210	21184	25054	26463	24640	17230
The Netherlands	Number of pregnancies where the woman received a prescription during pregnancy
	2004	2005	2006	2007	2008	2009
Human insulin	11	15	16	15	9	12
Analgue insulin	9	18	22	25	24	34
Human and analogue	5	9	12	15	8	11
Total denominator	2785	2476	2330	2337	2243	2030

## Sheet: Figure 4
Figure 4
Denmark	Number of pregnancies where the woman received a prescription during -
	Pre4	Pre3	Pre2	Pre1	Tri1	Tri2	Tri3	Post1	Post2	Post3	Post4
Aspart - rapid	448	439	474	480	540	562	586	458	556	583	625
Lispro - rapid	58	56	56	56	54	52	51	41	48	52	48
Glulisine	1	1	1	1	1	0	0	0	0	0	1
Aspart - pre-mixed combination	25	21	26	21	48	96	174	23	23	28	40
Lispro - intermediate	4	4	4	3	3	3	4	3	3	3	2
Glargine - long	77	80	85	87	78	57	53	53	81	111	121
Detemir - long	119	115	131	143	137	105	97	139	189	223	279
Total number of pregnancies	320846	320846	320846	320846	320846	320846	320846	320846	320846	320846	320846
Norway	Number of pregnancies where the woman received a prescription during -
	Pre4	Pre3	Pre2	Pre1	Tri1	Tri2	Tri3	Post1	Post2	Post3	Post4
Aspart - rapid	403	401	432	406	624	860	1230	473	474	518	527
Lispro - rapid	390	397	389	394	467	515	542	353	399	378	393
Glulisine	0	1	2	6	8	6	7	5	6	5	7
Aspart - pre-mixed combination	29	32	25	28	65	99	207	25	31	34	38
Lispro - intermediate	6	10	6	4	15	8	16	4	3	3	5
Glargine - long	125	145	168	173	185	177	187	144	171	197	223
Detemir - long	80	80	90	101	113	110	111	91	116	130	138
Total number of pregnancies	301833	301833	301833	301833	301833	301833	301833	301833	301833	301833	301833
United Kingdom	Number of pregnancies where the woman received a prescription during -
	Pre4	Pre3	Pre2	Pre1	Tri1	Tri2	Tri3	Post1	Post2	Post3	Post4
Aspart - rapid	332	341	362	356	479	664	1063	407	410	407	440
Lispro - rapid	158	153	154	158	177	228	298	153	162	171	154
Glulisine	<5	<5	<5	<5	5	5	<5	<5	<5	<5	<5
Aspart - pre-mixed combination	49	47	40	35	51	80	152	32	33	33	37
Lispro - intermediate	17	17	13	12	17	14	24	5	8	6	6
Glargine - long	279	269	291	293	320	316	341	266	289	298	332
Detemir - long	80	74	92	88	115	159	201	109	120	138	139
Total number of pregnancies	182920	182920	182920	182920	182920	182920	182920	182920	182920	182920	182920
Wales	Number of pregnancies where the woman received a prescription during -
	Pre4	Pre3	Pre2	Pre1	Tri1	Tri2	Tri3	Post1	Post2	Post3	Post4
Aspart - rapid	94	103	111	117	146	182	220	138	142	150	144
Lispro - rapid	17	18	18	19	20	22	27	21	19	18	19
Glulisine	0	0	0	0	0	0	0	0	0	0	0
Aspart - pre-mixed combination	14	18	17	17	15	25	47	8	6	6	11
Lispro - intermediate	0	0	0	0	0	0	0	0	0	0	0
Glargine - long	83	95	96	97	118	129	124	98	112	120	118
Detemir - long	15	14	17	23	25	23	30	19	22	24	22
Total number of pregnancies	58106	58106	58106	58106	58106	58106	58106	58106	58106	58106	58106
Tuscany	Number of pregnancies where the woman received a prescription during -
	Pre4	Pre3	Pre2	Pre1	Tri1	Tri2	Tri3	Post1	Post2	Post3	Post4
Aspart - rapid	80	93	81	76	154	384	1467	113	104	104	108
Lispro - rapid	98	92	93	100	153	284	897	134	116	129	130
Glulisine	6	8	7	8	8	4	3	2	2	5	6
Aspart - pre-mixed combination	6	3	5	7	11	19	46	5	5	8	10
Lispro - intermediate	1	1	2	6	6	4	16	7	3	6	9
Glargine - long	71	60	69	70	71	34	33	55	67	78	83
Detemir - long	8	9	12	9	21	63	155	19	15	17	22
Total number of pregnancies	157916	157916	157916	157916	157916	157916	157916	157916	157916	157916	157916
Emilia Romagna	Number of pregnancies where the woman received a prescription during -
	Pre4	Pre3	Pre2	Pre1	Tri1	Tri2	Tri3	Post1	Post2	Post3	Post4
Aspart - rapid	28	27	21	27	49	93	125	40	27	30	30
Lispro - rapid	43	46	40	47	66	92	110	53	34	34	26
Glulisine	8	8	11	11	8	6	5	4	7	4	8
Aspart - pre-mixed combination	6	6	5	10	7	9	7	5	4	5	7
Lispro - intermediate	0	0	0	4	25	50	75	31	33	38	44
Glargine - long	32	32	34	34	29	33	39	39	36	46	48
Detemir - long	2	2	4	4	2	0	1	0	2	6	9
Total number of pregnancies	46445	46445	46445	46445	46445	46445	46445	46445	46445	46445	46445
The Netherlands	Number of pregnancies where the woman received a prescription during -
	Pre4	Pre3	Pre2	Pre1	Tri1	Tri2	Tri3	Post1	Post2	Post3	Post4
Aspart - rapid	23	26	20	22	30	37	107	21	18	22	28
Lispro - rapid	10	11	9	13	12	17	29	14	11	12	12
Glulisine	0	0	1	2	2	0	0	1	1	2	2
Aspart - pre-mixed combination	0	0	0	0	0	0	0	0	0	0	0
Lispro - intermediate	1	0	0	0	0	0	0	0	0	0	0
Glargine - long	4	5	3	5	7	4	5	6	6	6	8
Detemir - long	2	2	2	1	1	0	0	0	1	1	1
Total number of pregnancies	14607	14607	14607	14607	14607	14607	14607	14607	14607	14607	14607

## Sheet: Figure 5
Figure 5
Region	Total number of pregnancies	Pregnancies with pregestational diabetes	Pregnancies with gestational diabetes
United Kingdom	182920	851	1068
Norway	301833	1358	1070
Emilia Romagna	46445	133	257
Netherlands	14607	55	96
Tuscany	157916	431	3028
Wales	58106	215	170
Denmark	320846	1200	543

## Sheet: Figure 6
Figure 6
Denmark	Number of pregnancies with treatment for gestational diabetes
	2004	2005	2006	2007	2008	2009
Any treatment for gestational diabetes	95	76	85	111	134	33
Insulin for gestational diabetes	95	73	82	109	132	32
Oral treatment for gestational diabetes	0	3	3	2	2	1
Total denominator	61885	62149	61362	61991	60028	13431
Norway	Number of pregnancies with treatment for gestational diabetes
	2004	2005	2006	2007	2008	2009
Any treatment for gestational diabetes	NA	165	145	192	258	250
Insulin for gestational diabetes	NA	165	142	188	230	207
Oral treatment for gestational diabetes	NA	0	3	3	28	43
Total denominator	NA	56088	56161	57771	59477	59301
United Kingdom	Number of pregnancies with treatment for gestational diabetes
	2004	2005	2006	2007	2008	2009
Any treatment for gestational diabetes	<103	<125	133	157	251	296
Insulin for gestational diabetes	98	120	128	147	159	151
Oral treatment for gestational diabetes	<5	<5	5	10	92	145
Total denominator	27994	28972	29164	30036	30064	29692
Wales	Number of pregnancies with treatment for gestational diabetes
	2004	2005	2006	2007	2008	2009
Any treatment for gestational diabetes	<22	<24	<29	<32	35	50
Insulin for gestational diabetes	17	19	24	27	25	32
Oral treatment for gestational diabetes	<5	<5	<5	<5	10	18
Total denominator	9210	9411	9626	10145	9780	9502
Tuscany	Number of pregnancies with treatment for gestational diabetes
	2004	2005	2006	2007	2008	2009
Any treatment for gestational diabetes	370	432	497	526	446	554
Insulin for gestational diabetes	358	397	473	500	440	544
Oral treatment for gestational diabetes	13	38	25	27	8	10
Total denominator	24732	24741	25524	25746	25026	25480
Emilia Romagna	Number of pregnancies with treatment for gestational diabetes
	2004	2005	2006	2007	2008	2009
Any treatment for gestational diabetes	NA	NA	NA	NA	132	107
Insulin for gestational diabetes	NA	NA	NA	NA	125	103
Oral treatment for gestational diabetes	NA	NA	NA	NA	7	4
Total denominator	12210	21184	25054	26463	24640	17230
The Netherlands	Number of pregnancies with treatment for gestational diabetes
	2004	2005	2006	2007	2008	2009
Any treatment for gestational diabetes	7	12	16	9	17	24
Insulin for gestational diabetes	7	12	16	9	17	24
Oral treatment for gestational diabetes	0	0	0	0	0	0
Total denominator	2785	2476	2330	2337	2243	2030

## Sheet: Table S2
Table S2
Country/region	Total number of pregnancies		Any antidiabetic medicine during year before pregnancy		Any antidiabetic medicine during the first trimester of pregnancy
	2004	2009	2004	2009	2004	2009
United Kingdom	27994	29692	241	350	188	253
Norway	NA	59301	NA	664	NA	427
Emilia Romagna	12210	17230	NA	104	NA	136
Netherlands	2785	2030	11	16	7	9
Tuscany	24732	25480	123	267	84	156
Wales	9210	9502	81	143	64	103
Denmark	61855	13431	530	287	401	182

## Sheet: Figure S2
Table S2
Denmark	Total number of pregnancies	Number of pregnancies with treatment evident of gestational diabetes
10-14	31	0
15-19	5524	0
20-24	34870	27
25-29	105425	105
30-34	117913	195
35-39	48650	164
40-44	8145	42
45-50	288	1
Norway	Total number of pregnancies	Number of pregnancies with treatment evident of gestational diabetes
10-14	0	0
15-19	7012	10
20-24	44198	88
25-29	93480	236
30-34	99695	372
35-39	48668	278
40-44	8780	86
45-50	0	0
United Kingdom	Total number of pregnancies	Number of pregnancies with treatment evident of gestational diabetes
10-14	67	0
15-19	8510	<5
20-24	26648	57
25-29	43864	207
30-34	56428	377
35-39	37971	309
40-44	8868	108
45-50	564	7
Wales	Total number of pregnancies	Number of pregnancies with treatment evident of gestational diabetes
10-14	69	0
15-19	6055	<5
20-24	12999	22
25-29	16005	43
30-34	14508	48
35-39	7200	43
40-44	1219	8
45-50	44	<5
Tuscany	Total number of pregnancies	Number of pregnancies with treatment evident of gestational diabetes
10-14	23	0
15-19	1749	3
20-24	10700	81
25-29	35258	411
30-34	63183	1098
35-39	39638	1077
40-44	7102	339
45-50	223	18
Emilia Romagna	Total number of pregnancies	Number of pregnancies with treatment evident of gestational diabetes
10-14	2	0
15-19	294	0
20-24	2599	3
25-29	8479	34
30-34	16138	77
35-39	12745	90
40-44	3035	46
45-50	140	6
The Netherlands	Total number of pregnancies	Number of pregnancies with treatment evident of gestational diabetes
10-14	0	0
15-19	163	1
20-24	1552	8
25-29	4875	21
30-34	5341	32
35-39	2335	29
40-44	312	5
45-50	29	0
